# Supplementary material for: Study of Thermal Effect on the Mechanical Properties of Nylon 610 Nanocomposites with Graphite Flakes That Have Undergone Supercritical Water Treatment at Different Temperatures
Source: Polymers (Basel). 2022 Dec 15;14(24):5494. doi: 10.3390/polym14245494 (PMC9781813; doi:10.3390/polym14245494)
Supplement: Supplementary file 1 [file polymers-14-05494-s001.zip]

Archive with 1 entries (1 files):
- polymers-2070173-supplementary.pdf
